# Supplementary material for: A preliminary study showing no association between methylation levels of C3 gene promoter and the risk of CAD
Source: Lipids Health Dis. 2019 Jan 5;18:5. doi: 10.1186/s12944-018-0949-4 (PMC6320636; doi:10.1186/s12944-018-0949-4)
Supplement: Supplementary file 3 — Table S3. Subgroup analysis of methylation levels of CpG sites in C3 promoter between CAD and controls by smoking status. Table S4. Subgroup analysis of methylation levels of CpG sites in C3 promoter between CAD and controls by EH status. Table S5. Subgroup analysis of methylation levels of CpG sites in C3 promoter between CAD and controls by DM status. (ZIP 34.7 kb) [file 12944_2018_949_MOESM3_ESM.zip]

Archive with 3 entries (3 files):
- Supplemental table 3.docx
- Supplemental table 4.docx
- Supplemental table 5.docx
